# Supplementary material for: Differential Oligomerization of Alpha versus Beta Amino Acids and Hydroxy Acids in Abiotic Proto-Peptide Synthesis Reactions
Source: Life (Basel). 2022 Feb 10;12(2):265. doi: 10.3390/life12020265 (PMC8876357; doi:10.3390/life12020265)
Supplement: Supplementary file 1 [file life-12-00265-s001.zip]

Archive with 1 entries (1 files):
- life-1553370-supplementary.pdf
